# Supplementary material for: CARINH, an Interferon-Induced LncRNA in Cancer and Inflammation
Source: Noncoding RNA. 2025 Nov 21;11(6):79. doi: 10.3390/ncrna11060079 (PMC12642018; doi:10.3390/ncrna11060079)
Supplement: Supplementary file 1 [file ncrna-11-00079-s001.zip]

Archive with 1 entries (1 files):
- ncrna-3946111-supplementary.pdf
